# Supplementary material for: Black Poplar (Populus nigra L.) Root Extracellular Trap, Structural and Molecular Remodeling in Response to Osmotic Stress
Source: Cells. 2023 Mar 9;12(6):858. doi: 10.3390/cells12060858 (PMC10047092; doi:10.3390/cells12060858)
Supplement: Supplementary file 1 [file cells-12-00858-s001.zip]

Archive with 1 entries (1 files):
- cells-2257009-supplementary.pdf
